# Supplementary material for: Sleep Patterns of Premedical Undergraduate Students: Pilot Study and Protocol Evaluation
Source: JMIR Form Res. 2024 Feb 2;8:e45910. doi: 10.2196/45910 (PMC10873796; doi:10.2196/45910)
Supplement: Multimedia Appendix 1 [file formative_v8i1e45910_app1.xlsx]

## Sheet: Original 
ID	During the timeframe, when have you usually gone to bed at night?	During the timeframe, how long (in minutes) has it usually taken you to fall asleep each night?	During the timeframe, when have you usually gotten up in the morning?	During the timeframe, how many hours of actual sleep did you get at night? (This may be different than the number of hours you spend in bed.)	(a) ...cannot get to sleep within 30 minutes	(b) ...wake up in the middle of the night or early morning	(c) ...have to get up to use the bathroom	(d) ...cannot breathe comfortably	(e) ...cough or snore loudly	(f) ...feel too cold	(g) ...feel too hot	(h) ...had bad dreams	(i) ...have pain	If you have other reasons, for having trouble sleeping, please describe...	7. How often during the timeframe, have you had trouble sleeping because of this?	8. During the timeframe, how would you rate your sleep quality overall?	9. During the timeframe, how often have you taken medicine (prescribed or "over the counter") to help you sleep?	10. During the timeframe, how often have you had trouble staying awake while driving, eating meals, or engaging in social activity?	11. During the timeframe, how much of a problem has it been for you to keep up enough enthusiasm to get things done?	Year in MedSci?	Do you have concerns in your sleep quality?	How much role does stress play into your sleep quality?	14. Have you ever seen a sleep specialist for sleep problems?	Have you ever worn a wearable device to track your sleep before?
1	1am	10	7am	6	Not during the past month	Not during the past month	Not during the past month	Not during the past month	Not during the past month	Not during the past month	Not during the past month	Not during the past month	Not during the past month		Not during the past month	Fairly good	Not during the past month	Less than once a week	Only a very slight problem	Year 2	Only a very slight problem	Somewhat of a problem	No I have not, and do not want to	Yes
2	12:00pm	10min.	8 am	7.5	Not during the past month	Less than once a week	Not during the past month	Not during the past month	Not during the past month	Less than once a week	Not during the past month	Not during the past month	Not during the past month	On my phone	Once or twice a week	Fairly bad	Not during the past month	Three or more times a week	A very big problem	Year 3	Only a very slight problem	A very big problem	No I have not, and do not want to	No
3	3:30 am	20	9 am	6	Once or twice a week	Three or more times a week	Once or twice a week	Less than once a week	Three or more times a week	Three or more times a week	Three or more times a week	Three or more times a week	Not during the past month			Fairly good	Not during the past month	Not during the past month	Somewhat of a problem	Year 2	Somewhat of a problem	A very big problem	No I have not, but I want to	No
4	2:30 am	60	8:30 am	6	Three or more times a week	Three or more times a week	Not during the past month	Not during the past month	Not during the past month	Once or twice a week	Less than once a week	Less than once a week	Less than once a week			Fairly bad	Three or more times a week	Once or twice a week	Somewhat of a problem	Year 3	Somewhat of a problem	Somewhat of a problem	No I have not, and do not want to	No
5	1 am	5	10 am	6-7	Not during the past month	Less than once a week	Less than once a week	Not during the past month	Not during the past month	Not during the past month	Less than once a week	Less than once a week	Not during the past month			Fairly good	Not during the past month	Once or twice a week	Somewhat of a problem	Year 2	No problem at all	Only a very slight problem	No I have not, and do not want to	No
6	11 PM	15	7 AM	6	Not during the past month	Three or more times a week	Not during the past month	Not during the past month	Not during the past month	Not during the past month	Not during the past month	Three or more times a week	Not during the past month	Stress	Three or more times a week	Fairly bad	Not during the past month	Not during the past month	Somewhat of a problem	Year 4	Somewhat of a problem	A very big problem	No I have not, and do not want to	No
7	12 am	15 minutes	8-9am	7-8	Less than once a week	Less than once a week	Not during the past month	Not during the past month	Once or twice a week	Less than once a week	Less than once a week	Once or twice a week	Not during the past month		Not during the past month	Fairly good	Not during the past month	Not during the past month	No problem at all	Year 2	Only a very slight problem	Somewhat of a problem	No I have not, and do not want to	No
8	10pm	20	7am	7-8 hours	Once or twice a week	Three or more times a week	Three or more times a week	Three or more times a week	Not during the past month	Three or more times a week	Three or more times a week	Three or more times a week	Three or more times a week			Fairly bad	Not during the past month	Three or more times a week	A very big problem	Year 1	A very big problem	A very big problem	No I have not, but I want to	No
9	10/10:30 pm	5-10	6:30/6:45 am	8/8.5	Not during the past month	Not during the past month	Less than once a week	Not during the past month	Not during the past month	Not during the past month	Not during the past month	Not during the past month	Not during the past month	None	Not during the past month	Fairly good	Not during the past month	Less than once a week	No problem at all	Year 4	Only a very slight problem	Only a very slight problem	No I have not, and do not want to	Yes
10	1 am	30	10 am	7	Three or more times a week	Not during the past month	Not during the past month	Not during the past month	Less than once a week	Less than once a week	Three or more times a week	Not during the past month	Not during the past month			Fairly good	Less than once a week	Less than once a week	Somewhat of a problem	Year 1	Only a very slight problem	Somewhat of a problem	No I have not, and do not want to	No
11	11:30pm	30	8am	6	Once or twice a week	Three or more times a week	Once or twice a week	Not during the past month	Not during the past month	Not during the past month	Not during the past month	Not during the past month	Not during the past month	Anxiety, restless leg syndrome	Three or more times a week	very bad	Less than once a week	Not during the past month	Somewhat of a problem	Year 1	No problem at all	A very big problem	No I have not, and do not want to	Yes
12	11 PM	45	6:15 AM	7	Three or more times a week	Once or twice a week	Once or twice a week	Not during the past month	Not during the past month	Once or twice a week	Not during the past month	Once or twice a week	Less than once a week			Fairly good	Not during the past month	Less than once a week	No problem at all	Year 2	Somewhat of a problem	Only a very slight problem	No I have not, and do not want to	Yes
13	10:30-12:30	10-45 minutes	6-7:30am	6.5-8	Once or twice a week	Three or more times a week	Not during the past month	Not during the past month	Less than once a week	Not during the past month	Once or twice a week	Less than once a week	Less than once a week	n/a		Fairly good	Not during the past month	Less than once a week	Only a very slight problem	Year 3	Only a very slight problem	Somewhat of a problem	No I have not, and do not want to	Yes
14	11 pm	5	10 am	8	Not during the past month	Not during the past month	Less than once a week	Not during the past month	Not during the past month	Not during the past month	Once or twice a week	Less than once a week	Not during the past month			Fairly good	Not during the past month	Less than once a week	A very big problem	Year 2	Only a very slight problem	Somewhat of a problem	No I have not, and do not want to	No
15	1 am	30	10 am	8	Once or twice a week	Three or more times a week	Three or more times a week	Not during the past month	Not during the past month	Not during the past month	Three or more times a week	Less than once a week	Once or twice a week	Stress	Once or twice a week	Fairly good	Not during the past month	Not during the past month	No problem at all	Year 2	Somewhat of a problem	Somewhat of a problem	No I have not, and do not want to	Yes
16	12am	10	9:30 am	8	Not during the past month	Not during the past month	Not during the past month	Not during the past month	Not during the past month	Not during the past month	Once or twice a week	Not during the past month	Not during the past month	N/A	Not during the past month	Very good	Not during the past month	Not during the past month	Only a very slight problem	Year 4	No problem at all	Only a very slight problem	No I have not, and do not want to	Yes
17	10:30 pm	15-30	6:00 am	5-6	Three or more times a week	Once or twice a week	Less than once a week	Less than once a week	Not during the past month	Less than once a week	Less than once a week	Not during the past month	Not during the past month	I have diagnosed sleep-onset assocation disorder, a form of sleep-onset insomnia. I also take ADHD medication, specifically Focalin XR.	Three or more times a week	Very good	Less than once a week	Not during the past month	No problem at all	Year 1	No problem at all	No problem at all	No I have not, and do not want to	No
18	11:45	45	9am	8.5	Three or more times a week	Once or twice a week	Not during the past month	Not during the past month	Not during the past month	Less than once a week	Less than once a week	Less than once a week	Not during the past month		Not during the past month	Fairly good	Not during the past month	Not during the past month	No problem at all	Year 2	Only a very slight problem	Only a very slight problem	No I have not, and do not want to	No
19	1 AM	15	9 AM	8	Less than once a week	Not during the past month	Not during the past month	Not during the past month	Not during the past month	Not during the past month	Less than once a week	Less than once a week	Not during the past month			Fairly good	Not during the past month	Less than once a week	Only a very slight problem	Year 3	No problem at all	Somewhat of a problem	No I have not, and do not want to	No
20	2 am	30	8am	6	Once or twice a week	Once or twice a week	Three or more times a week	Not during the past month	Not during the past month	Less than once a week	Less than once a week	Less than once a week	Once or twice a week	Insmonia related symptoms, uneasiness, anxiety	Three or more times a week	Fairly bad	Less than once a week	Three or more times a week	Somewhat of a problem	Year 1	A very big problem	Somewhat of a problem	No I have not, but I want to	No
21	12:30 am	20	10:30 am	9	Once or twice a week	Less than once a week	Not during the past month	Not during the past month	Not during the past month	Less than once a week	Less than once a week	Once or twice a week	Once or twice a week			Fairly bad	Not during the past month	Less than once a week	Somewhat of a problem	Year 2	Somewhat of a problem	Somewhat of a problem	No I have not, but I want to	Yes
22	11pm	5	7am	8	Less than once a week	Once or twice a week	Once or twice a week	Not during the past month	Not during the past month	Not during the past month	Once or twice a week	Once or twice a week	Not during the past month		Less than once a week	Fairly good	Not during the past month	Not during the past month	Somewhat of a problem	Year 3	No problem at all	Only a very slight problem	No I have not, and do not want to	Yes
23	10:20	20	7:40	8-8.5	Once or twice a week	Less than once a week	Less than once a week	Not during the past month	Not during the past month	Not during the past month	Less than once a week	Not during the past month	Not during the past month		Not during the past month	Fairly good	Not during the past month	Not during the past month	Only a very slight problem	Year 1	No problem at all	Somewhat of a problem	No I have not, and do not want to	Yes
24	11pm	30 mins	7:30am	7.5	Once or twice a week	Less than once a week	Less than once a week	Not during the past month	Not during the past month	Less than once a week	Less than once a week	Not during the past month	Not during the past month			Fairly good	Not during the past month	Not during the past month	Only a very slight problem	Year 3	No problem at all	Somewhat of a problem	No I have not, and do not want to	Yes
25	11:30 pm	15	7:00 am	7	Not during the past month	Not during the past month	Not during the past month	Not during the past month	Not during the past month	Not during the past month	Not during the past month	Once or twice a week	Not during the past month			Fairly good	Not during the past month	Not during the past month	Only a very slight problem	Year 2	No problem at all	No problem at all	No I have not, and do not want to	No
26	11pm	25min	8am	8	Once or twice a week	Less than once a week	Not during the past month	Not during the past month	Not during the past month	Not during the past month	Not during the past month	Less than once a week	Not during the past month			Very good	Not during the past month	Not during the past month	Somewhat of a problem	Year 4	Somewhat of a problem	Somewhat of a problem	No I have not, and do not want to	No
27	1am	30	8 am	5	Less than once a week	Less than once a week	Not during the past month	Not during the past month	Not during the past month	Not during the past month	Not during the past month	Three or more times a week	Not during the past month	Roommate	Once or twice a week	Fairly bad	Not during the past month	Less than once a week	No problem at all	Year 1	Somewhat of a problem	Somewhat of a problem	No I have not, and do not want to	No
28	10:30 pm	15	8:15	9.5	Less than once a week	Not during the past month	Less than once a week	Not during the past month	Not during the past month	Less than once a week	Less than once a week	Not during the past month	Not during the past month	None	Not during the past month	Fairly good	Not during the past month	Not during the past month	Only a very slight problem	Year 1	Only a very slight problem	No problem at all	No I have not, and do not want to	No
29	12 pm	15	10 am	9	Not during the past month	Not during the past month	Three or more times a week	Not during the past month	Not during the past month	Not during the past month	Not during the past month	Not during the past month	Not during the past month			Very good	Three or more times a week	Not during the past month	Only a very slight problem	Year 3	No problem at all	Only a very slight problem	No I have not, and do not want to	No
30	3 am	10	8 am	4	Not during the past month	Not during the past month	Not during the past month	Not during the past month	Not during the past month	Not during the past month	Less than once a week	Not during the past month	Less than once a week	The night before an exam I would wake up almost every 30 minutes scared I was going to sleep through it	Once or twice a week	Fairly bad	Less than once a week	Three or more times a week	Somewhat of a problem	Year 3	Somewhat of a problem	A very big problem	No I have not, but I want to	Yes
31	1 am	10	8:30am	7	Once or twice a week	Less than once a week	Not during the past month	Not during the past month	Not during the past month	Less than once a week	Less than once a week	Less than once a week	Not during the past month	N/A	Not during the past month	Fairly bad	Not during the past month	Once or twice a week	A very big problem	Year 4	Somewhat of a problem	Somewhat of a problem	No I have not, and do not want to	No
32	1 am	8	10 am	9	Not during the past month	Not during the past month	Less than once a week	Not during the past month	Not during the past month	Not during the past month	Less than once a week	Not during the past month	Not during the past month			Fairly bad	Not during the past month	Once or twice a week	Somewhat of a problem	Year 3	Only a very slight problem	A very big problem	No I have not, but I want to	Yes
33	11 pm	30 minutes	8:30 am	7.5	Three or more times a week	Three or more times a week	Three or more times a week	Not during the past month	Once or twice a week	Less than once a week	Once or twice a week	Not during the past month	Three or more times a week	n/a	Not during the past month	Fairly good	Three or more times a week	Once or twice a week	A very big problem	Year 3	Only a very slight problem	Somewhat of a problem	No I have not, but I want to	No
34	2 am	60	8 am	5-6	Three or more times a week	Three or more times a week	Less than once a week	Less than once a week	Not during the past month	Not during the past month	Not during the past month	Three or more times a week	Not during the past month	n/a		Fairly bad	Not during the past month	Once or twice a week	Only a very slight problem	Year 4	Somewhat of a problem	Somewhat of a problem	No I have not, but I want to	No
35	1:00am	2	8am	7	Not during the past month	Not during the past month	Not during the past month	Not during the past month	Not during the past month	Less than once a week	Not during the past month	Not during the past month	Not during the past month			Very good	Not during the past month	Less than once a week	Only a very slight problem	Year 3	Only a very slight problem	No problem at all	No I have not, but I want to	No
36	11 pm	10-20	9:30	7	Once or twice a week	Less than once a week	Once or twice a week	Less than once a week	Not during the past month	Not during the past month	Once or twice a week	Not during the past month	Once or twice a week			Fairly good	Not during the past month	Less than once a week	No problem at all	Year 1	Somewhat of a problem	Somewhat of a problem	No I have not, and do not want to	No
37	4 am	15	9 am	5	Once or twice a week	Once or twice a week	Not during the past month	Not during the past month	Less than once a week	Once or twice a week	Three or more times a week	Three or more times a week	Not during the past month			Fairly bad	Not during the past month	Once or twice a week	A very big problem	Year 1	Somewhat of a problem	A very big problem	No I have not, but I want to	No
38	1am	3	6:10 am	5	Not during the past month	Not during the past month	Not during the past month	Not during the past month	Not during the past month	Not during the past month	Not during the past month	Not during the past month	Not during the past month		Not during the past month	Fairly good	Not during the past month	Three or more times a week	Somewhat of a problem	Year 3	Only a very slight problem	Somewhat of a problem	No I have not, and do not want to	Yes
39	12:00 am	60	8:00 am	6	Three or more times a week	Not during the past month	Not during the past month	Not during the past month	Not during the past month	Not during the past month	Not during the past month	Not during the past month	Not during the past month	Can’t fall asleep easily	Three or more times a week	Fairly good	Once or twice a week	Less than once a week	Somewhat of a problem	Year 1	Somewhat of a problem	Somewhat of a problem	No I have not, and do not want to	Yes
40	12 am	15	8 am	7	Less than once a week	Not during the past month	Less than once a week	Not during the past month	Not during the past month	Once or twice a week	Not during the past month	Less than once a week	Not during the past month			Fairly good	Not during the past month	Not during the past month	Somewhat of a problem	Year 4	No problem at all	Only a very slight problem	No I have not, and do not want to	No
41	12AM	20	7AM	7	Less than once a week	Three or more times a week	Three or more times a week	Not during the past month	Not during the past month	Less than once a week	Once or twice a week	Three or more times a week	Not during the past month			Fairly bad	Not during the past month	Not during the past month	Only a very slight problem	Year 2	Somewhat of a problem	A very big problem	No I have not, but I want to	Yes
42	11 pm	20	9 am	9.5	Less than once a week	Less than once a week	Not during the past month	Less than once a week	Not during the past month	Not during the past month	Once or twice a week	Once or twice a week	Not during the past month	Trouble if I cannot listen to a podcast while falling asleep	Less than once a week	Fairly good	Not during the past month	Less than once a week	Somewhat of a problem	Year 3	Only a very slight problem	A very big problem	No I have not, and do not want to	No
43	1:30 am	20	8 am	7	Once or twice a week	Once or twice a week	Not during the past month	Not during the past month	Not during the past month	Once or twice a week	Not during the past month	Not during the past month	Not during the past month	Sometimes wake up very early with feelings of high anxiety and can't fall back asleep	Once or twice a week	Fairly bad	Once or twice a week	Not during the past month	Somewhat of a problem	Year 4	Only a very slight problem	A very big problem	No I have not, but I want to	No
44	12 am	30	9 am	8	Once or twice a week	Less than once a week	Not during the past month	Less than once a week	Not during the past month	Three or more times a week	Three or more times a week	Less than once a week	Not during the past month	N/a	Not during the past month	Fairly bad	Not during the past month	Not during the past month	A very big problem	Year 4	Only a very slight problem	Somewhat of a problem	No I have not, and do not want to	Yes
45	10 pm	5	7 am	8	Less than once a week	Once or twice a week	Not during the past month	Once or twice a week	Not during the past month	Not during the past month	Once or twice a week	Once or twice a week	Less than once a week			Fairly good	Not during the past month	Less than once a week	A very big problem	Year 1	Only a very slight problem	Somewhat of a problem	No I have not, and do not want to	No
46	12:30pm	15	8:00am	6	Once or twice a week	Three or more times a week	Once or twice a week	Not during the past month	Not during the past month	Three or more times a week	Three or more times a week	Less than once a week	Less than once a week			Fairly good	Not during the past month	Less than once a week	Somewhat of a problem	Year 2	Only a very slight problem	A very big problem	Yes I have, and wanted to	Yes
47	1 am	10	9	8	Not during the past month	Less than once a week	Not during the past month	Not during the past month	Not during the past month	Not during the past month	Not during the past month	Less than once a week	Not during the past month			Very good	Not during the past month	Once or twice a week	Somewhat of a problem	Year 2	No problem at all	Only a very slight problem	No I have not, and do not want to	Yes
48	12:00-1:00 am	20	9:00 am	7	Less than once a week	Less than once a week	Once or twice a week	Not during the past month	Not during the past month	Less than once a week	Once or twice a week	Not during the past month	Not during the past month			Fairly good	Not during the past month	Less than once a week	Only a very slight problem	Year 4	Somewhat of a problem	Only a very slight problem	No I have not, and do not want to	Yes
49	11:30 pm	5	7:30 am	8	Not during the past month	Not during the past month	Not during the past month	Not during the past month	Not during the past month	Less than once a week	Not during the past month	Not during the past month	Not during the past month	None	Not during the past month	Fairly good	Not during the past month	Not during the past month	Only a very slight problem	Year 1	No problem at all	Only a very slight problem	No I have not, and do not want to	No
50	11 pm	10	8 am	7	Less than once a week	Once or twice a week	Not during the past month	Not during the past month	Not during the past month	Not during the past month	Not during the past month	Not during the past month	Not during the past month			Fairly good	Not during the past month	Not during the past month	Only a very slight problem	Year 3	Only a very slight problem	Somewhat of a problem	No I have not, and do not want to	Yes
51	12 pm	10	8 am	7	Not during the past month	Once or twice a week	Not during the past month	Not during the past month	Not during the past month	Not during the past month	Less than once a week	Not during the past month	Not during the past month			Fairly good	Not during the past month	Not during the past month	Only a very slight problem	Year 2	Only a very slight problem	Only a very slight problem	No I have not, and do not want to	Yes
52	1am	30 min	10am	8	Once or twice a week	Not during the past month	Not during the past month	Not during the past month	Not during the past month	Less than once a week	Less than once a week	Not during the past month	Not during the past month			Fairly good	Not during the past month	Less than once a week	Only a very slight problem	Year 1	Only a very slight problem	Somewhat of a problem	No I have not, and do not want to	Yes
53	10:30 pm	20	7:15 am	8	Once or twice a week	Three or more times a week	Not during the past month	Not during the past month	Not during the past month	Less than once a week	Less than once a week	Once or twice a week	Once or twice a week			Fairly bad	Not during the past month	Not during the past month	Somewhat of a problem	Year 4	Somewhat of a problem	Somewhat of a problem	No I have not, and do not want to	No
54	12:00 am	25	8 am	7.5	Once or twice a week	Not during the past month	Not during the past month	Not during the past month	Not during the past month	Less than once a week	Less than once a week	Less than once a week	Not during the past month			Fairly good	Not during the past month	Not during the past month	Only a very slight problem	Year 2	Only a very slight problem	Only a very slight problem	No I have not, and do not want to	Yes
55	12AM	5	8AM	7	Less than once a week	Three or more times a week	Once or twice a week	Not during the past month	Less than once a week	Once or twice a week	Not during the past month	Not during the past month	Not during the past month	Need water	Less than once a week	Fairly good	Not during the past month	Less than once a week	Only a very slight problem	Year 4	No problem at all	Only a very slight problem	No I have not, and do not want to	No
56	1 am	65	9 am	7	Once or twice a week	Less than once a week	Not during the past month	Not during the past month	Not during the past month	Not during the past month	Not during the past month	Three or more times a week	Not during the past month			Fairly good	Not during the past month	Not during the past month	Only a very slight problem	Year 1	Only a very slight problem	Somewhat of a problem	No I have not, and do not want to	No
57	11 pm	10	6:00	7	Not during the past month	Less than once a week	Not during the past month	Less than once a week	Not during the past month	Not during the past month	Less than once a week	Not during the past month	Not during the past month		Not during the past month	Fairly good	Not during the past month	Not during the past month	Only a very slight problem	Year 3	Only a very slight problem	Only a very slight problem	No I have not, and do not want to	No
58	12 AM	60	10 AM	8	Three or more times a week	Once or twice a week	Once or twice a week	Not during the past month	Not during the past month	Not during the past month	Once or twice a week	Not during the past month	Not during the past month			Fairly good	Not during the past month	Once or twice a week	A very big problem	Year 4	Somewhat of a problem	Somewhat of a problem	No I have not, but I want to	Yes
59	2:00 AM	30 minutes	10:00 AM	5 to 7.5 hours	Three or more times a week	Three or more times a week	Once or twice a week	Not during the past month	Not during the past month	Not during the past month	Once or twice a week	Not during the past month	Less than once a week	Sleep Anxiety/ General Stress	Three or more times a week	Fairly bad	Three or more times a week	Three or more times a week	Somewhat of a problem	Year 3	A very big problem	A very big problem	No I have not, but I want to	No
60	11pm	10	9am	9	Less than once a week	Once or twice a week	Less than once a week	Not during the past month	Not during the past month	Less than once a week	Once or twice a week	Less than once a week	Less than once a week	NA	Not during the past month	Very good	Not during the past month	Not during the past month	Somewhat of a problem	Year 4	No problem at all	Somewhat of a problem	No I have not, and do not want to	No
61	1:30 am	15	11 am	9	Once or twice a week	Not during the past month	Not during the past month	Not during the past month	Not during the past month	Not during the past month	Once or twice a week	Not during the past month	Not during the past month			Fairly good	Not during the past month	Not during the past month	Only a very slight problem	Year 2	Only a very slight problem	Only a very slight problem	No I have not, and do not want to	No
62	12am	25	10am	7	Once or twice a week	Less than once a week	Not during the past month	Not during the past month	Not during the past month	Not during the past month	Less than once a week	Not during the past month	Less than once a week		Once or twice a week	Very good	Not during the past month	Once or twice a week	Somewhat of a problem	Year 3	No problem at all	Somewhat of a problem	No I have not, but I want to	No
63	10pm	20 minutes	8am	7-8 hours	Less than once a week	Three or more times a week	Three or more times a week	Three or more times a week	Not during the past month	Three or more times a week	Three or more times a week	Three or more times a week	Three or more times a week			Fairly bad	Not during the past month	Three or more times a week	A very big problem	Year 1	A very big problem	A very big problem	No I have not, but I want to	No
64	8:30 pm	15-30	4:50 am	10	Three or more times a week	Three or more times a week	Not during the past month	Not during the past month	Not during the past month	Less than once a week	Less than once a week	Not during the past month	Not during the past month			Very good	Less than once a week	Not during the past month	No problem at all	Year 1	No problem at all	No problem at all	No I have not, and do not want to	No
65	1 am	20	9 am	8 - 9 hours	Once or twice a week	Once or twice a week	Not during the past month	Not during the past month	Not during the past month	Less than once a week	Less than once a week	Not during the past month	Not during the past month	None	Not during the past month	Fairly good	Not during the past month	Not during the past month	Only a very slight problem	Year 1	Only a very slight problem	Somewhat of a problem	No I have not, and do not want to	Yes
66	11pm	15 minutes	8 am	8 hours	Less than once a week	Less than once a week	Less than once a week	Not during the past month	Not during the past month	Less than once a week	Less than once a week	Less than once a week	Not during the past month			Fairly good	Not during the past month	Once or twice a week	Only a very slight problem	Year 1	Only a very slight problem	Somewhat of a problem	No I have not, and do not want to	Yes
67	12am	30	7:00am	6	Once or twice a week	Three or more times a week	Less than once a week	Not during the past month	Once or twice a week	Once or twice a week	Once or twice a week	Once or twice a week	Not during the past month			Fairly good	Less than once a week	Once or twice a week	Only a very slight problem	Year 1	Only a very slight problem	Somewhat of a problem	No I have not, but I want to	No
68	3 am	90	9:30 am	5	Three or more times a week	Three or more times a week	Not during the past month	Not during the past month	Not during the past month	Once or twice a week	Not during the past month	Not during the past month	Not during the past month			Very good	Less than once a week	Not during the past month	Somewhat of a problem	Year 1	No problem at all	Somewhat of a problem	No I have not, and do not want to	No
69	12 am -1 am	15 minutes	9 am - 10 am	8 or 9 hours	Once or twice a week	Three or more times a week	Once or twice a week	Not during the past month	Not during the past month	Not during the past month	Not during the past month	Not during the past month	Not during the past month			Fairly good	Not during the past month	Not during the past month	No problem at all	Year 1	No problem at all	Only a very slight problem	No I have not, and do not want to	Yes
70	12am	25	8am	6.5	Once or twice a week	Once or twice a week	Less than once a week	Less than once a week	Not during the past month	Not during the past month	Once or twice a week	Not during the past month	Not during the past month			Fairly good	Not during the past month	Once or twice a week	Somewhat of a problem	Year 4	Only a very slight problem	Somewhat of a problem	No I have not, and do not want to	No
71	3am	30+	7am	3-4	Three or more times a week	Three or more times a week	Three or more times a week	Once or twice a week	Not during the past month	Once or twice a week	Once or twice a week	Less than once a week	Less than once a week	insomnia and anemia	Three or more times a week	very bad	Once or twice a week	Not during the past month	Somewhat of a problem	Year 1	Somewhat of a problem	A very big problem	Yes I have, and wanted to	Yes
72	11:30	60	5	4	Three or more times a week	Three or more times a week	Not during the past month	Not during the past month	Not during the past month	Once or twice a week	Once or twice a week	Once or twice a week	Three or more times a week			Fairly good	Not during the past month	Not during the past month	Only a very slight problem	Year 4	Somewhat of a problem	Somewhat of a problem	No I have not, but I want to	No
73	11pm	10	7:30 am	8	Less than once a week	Once or twice a week	Once or twice a week	Once or twice a week	Less than once a week	Once or twice a week	Once or twice a week	Not during the past month	Not during the past month		Not during the past month	Fairly good	Not during the past month	Less than once a week	Only a very slight problem	Year 4	Only a very slight problem	Only a very slight problem	No I have not, but I want to	Yes
74	1:30AM	15 minutes	9:30AM	7	Less than once a week	Less than once a week	Not during the past month	Not during the past month	Not during the past month	Not during the past month	Once or twice a week	Not during the past month	Not during the past month	Restless mind prevents me from falling asleep quickly when I’m anxious	Less than once a week	Fairly good	Not during the past month	Once or twice a week	A very big problem	Year 2	Somewhat of a problem	Somewhat of a problem	No I have not, and do not want to	No
75	3:00 am	20	9:00 am	5.5	Less than once a week	Not during the past month	Not during the past month	Not during the past month	Not during the past month	Not during the past month	Not during the past month	Not during the past month	Not during the past month			Fairly good	Not during the past month	Not during the past month	No problem at all	Year 2	No problem at all	Only a very slight problem	No I have not, and do not want to	No
76	11pm	10	9 am	9-10	Less than once a week	Not during the past month	Not during the past month	Not during the past month	Not during the past month	Not during the past month	Less than once a week	Not during the past month	Not during the past month		Not during the past month	Fairly good	Not during the past month	Not during the past month	No problem at all	Year 3	No problem at all	Only a very slight problem	No I have not, and do not want to	Yes
77	1 am	1 hour	8 am	6.5 hrs	Three or more times a week	Once or twice a week	Less than once a week	Not during the past month	Less than once a week	Not during the past month	Not during the past month	Not during the past month	Not during the past month		Once or twice a week	Fairly good	Not during the past month	Not during the past month	Only a very slight problem	Year 2	Only a very slight problem	Somewhat of a problem	No I have not, and do not want to	No
78	10:30 or 11 PM	30 minutes	7:00 or 8:00 AM	6.5 hours	Less than once a week	Three or more times a week	Less than once a week	Not during the past month	Not during the past month	Less than once a week	Less than once a week	Less than once a week	Less than once a week			Fairly good	Less than once a week	Less than once a week	Somewhat of a problem	Year 4	Somewhat of a problem	A very big problem	No I have not, but I want to	No
79	12:00am	7	7:30 am	7.5	Not during the past month	Less than once a week	Not during the past month	Not during the past month	Not during the past month	Not during the past month	Not during the past month	Not during the past month	Not during the past month			Very good	Not during the past month	Less than once a week	No problem at all	Year 4	No problem at all	Only a very slight problem	No I have not, and do not want to	No
80	1:30	45	10am	8	Once or twice a week	Three or more times a week	Not during the past month	Not during the past month	Not during the past month	Not during the past month	Once or twice a week	Not during the past month	Not during the past month	Anxiety	Three or more times a week	Fairly good	Not during the past month	Less than once a week	Only a very slight problem	Year 1	No problem at all	A very big problem	No I have not, and do not want to	No
81	12:30 am	20	9 am	8	Less than once a week	Less than once a week	Not during the past month	Not during the past month	Not during the past month	Less than once a week	Three or more times a week	Not during the past month	Not during the past month			Fairly good	Not during the past month	Not during the past month	Only a very slight problem	Year 1	Only a very slight problem	Only a very slight problem	No I have not, and do not want to	No
82	10 pm	15	8-9 am	6-7	Once or twice a week	Less than once a week	Less than once a week	Not during the past month	Not during the past month	Less than once a week	Less than once a week	Not during the past month	Not during the past month			Fairly bad	Not during the past month	Not during the past month	Only a very slight problem	Year 1	Only a very slight problem	Only a very slight problem	No I have not, but I want to	No
83	8am	30	11am	0 at night but total 3	Three or more times a week	Three or more times a week	Once or twice a week	Three or more times a week	Not during the past month	Once or twice a week	Once or twice a week	Three or more times a week	Once or twice a week	My brain is just always on overdrive and anxiety prevents me from having no thoughts so I can skeep	Three or more times a week	Fairly bad	Not during the past month	Not during the past month	A very big problem	Year 4	Somewhat of a problem	Somewhat of a problem	No I have not, and do not want to	Yes
84	10:30 pm	20	7 am	6.5	Once or twice a week	Three or more times a week	Three or more times a week	Not during the past month	Not during the past month	Less than once a week	Once or twice a week	Less than once a week	Less than once a week			Fairly good	Not during the past month	Once or twice a week	Somewhat of a problem	Year 1	Only a very slight problem	Only a very slight problem	No I have not, and do not want to	No
85	12am	30	10am	8	Once or twice a week	Three or more times a week	Not during the past month	Not during the past month	Not during the past month	Not during the past month	Less than once a week	Not during the past month	Not during the past month			Fairly good	Not during the past month	Less than once a week	Only a very slight problem	Year 1	Only a very slight problem	A very big problem	No I have not, and do not want to	Yes
86	12 am	30	10:30 am	10	Not during the past month	Less than once a week	Less than once a week	Not during the past month	Not during the past month	Once or twice a week	Not during the past month	Not during the past month	Not during the past month		Not during the past month	Very good	Not during the past month	Not during the past month	Somewhat of a problem	Year 2	Only a very slight problem	A very big problem	No I have not, and do not want to	No
87	10:45 pm.	10-15 minutes.	8:30 am.	Roughly 8.5 hours.	Less than once a week	Not during the past month	Less than once a week	Not during the past month	Not during the past month	Not during the past month	Not during the past month	Not during the past month	Not during the past month			Very good	Once or twice a week	Not during the past month	No problem at all	Year 2	No problem at all	Only a very slight problem	No I have not, and do not want to	Yes
88	3:30 am	10	9 am	5	Not during the past month	Less than once a week	Less than once a week	Not during the past month	Not during the past month	Less than once a week	Once or twice a week	Not during the past month	Not during the past month	kept awake by stress/anxiety	Three or more times a week	Fairly bad	Less than once a week	Once or twice a week	Somewhat of a problem	Year 4	Only a very slight problem	A very big problem	No I have not, and do not want to	No
89	1 am	30	11 am	9	Not during the past month	Not during the past month	Once or twice a week	Not during the past month	Not during the past month	Not during the past month	Once or twice a week	Less than once a week	Less than once a week			Fairly good	Not during the past month	Less than once a week	Somewhat of a problem	Year 4	Somewhat of a problem	Only a very slight problem	No I have not, but I want to	No
90	1 AM	20-30	9-10AM	8	Once or twice a week	Not during the past month	Not during the past month	Not during the past month	Not during the past month	Once or twice a week	Less than once a week	Not during the past month	Not during the past month	Nope	Not during the past month	Fairly good	Less than once a week	Less than once a week	No problem at all	Year 3	No problem at all	Only a very slight problem	No I have not, and do not want to	Yes
91	11:45	10	7 a.m	7.5-8	Less than once a week	Less than once a week	Less than once a week	Not during the past month	Not during the past month	Not during the past month	Not during the past month	Not during the past month	Not during the past month	Sometimes stress from school	Once or twice a week	Fairly good	Not during the past month	Not during the past month	Somewhat of a problem	Year 2	Only a very slight problem	Somewhat of a problem	No I have not, and do not want to	Yes
92	11pm	20 minutes	9am	6	Less than once a week	Less than once a week	Not during the past month	Not during the past month	Not during the past month	Less than once a week	Less than once a week	Less than once a week	Once or twice a week			Fairly good	Not during the past month	Less than once a week	Somewhat of a problem	Year 4	Somewhat of a problem	Only a very slight problem	No I have not, but I want to	Yes
93	3am	120 minutes	7am	3 or 4	Three or more times a week	Once or twice a week	Not during the past month	Not during the past month	Less than once a week	Once or twice a week	Less than once a week	Less than once a week	Less than once a week			very bad	Not during the past month	Once or twice a week	Somewhat of a problem	Year 1	Somewhat of a problem	Somewhat of a problem	No I have not, and do not want to	No
94	12am	5	8am	8	Not during the past month	Not during the past month	Not during the past month	Not during the past month	Not during the past month	Less than once a week	Less than once a week	Not during the past month	Not during the past month		Not during the past month	Very good	Not during the past month	Not during the past month	No problem at all	Year 1	No problem at all	No problem at all	No I have not, and do not want to	Yes
95	12:30am	5	7:00 am	6-7	Less than once a week	Once or twice a week	Less than once a week	Not during the past month	Not during the past month	Not during the past month	Not during the past month	Not during the past month	Not during the past month	Sometimes, I stay up thinking and cannot fall asleep. Or I wake up early and start thinking, then cannot fall back asleep.	Once or twice a week	Fairly bad	Not during the past month	Not during the past month	Somewhat of a problem	Year 2	Only a very slight problem	Only a very slight problem	No I have not, and do not want to	Yes
96	12:30 AM	30	9:30am	8	Three or more times a week	Less than once a week	Not during the past month	Not during the past month	Not during the past month	Not during the past month	Not during the past month	Less than once a week	Not during the past month			Fairly good	Not during the past month	Not during the past month	Only a very slight problem	Year 3	Somewhat of a problem	Somewhat of a problem	No I have not, and do not want to	Yes
97	2 am	5	8 am	5	Not during the past month	Not during the past month	Not during the past month	Not during the past month	Not during the past month	Not during the past month	Not during the past month	Not during the past month	Once or twice a week		Not during the past month	Fairly good	Not during the past month	Once or twice a week	A very big problem	Year 4	Only a very slight problem	Somewhat of a problem	No I have not, and do not want to	No
98	2am	10	9am	7	Not during the past month	Less than once a week	Not during the past month	Not during the past month	Not during the past month	Less than once a week	Not during the past month	Not during the past month	Less than once a week	none	Not during the past month	Fairly good	Not during the past month	Not during the past month	Somewhat of a problem	Year 4	Only a very slight problem	Only a very slight problem	No I have not, and do not want to	Yes
99	11:00pm	5 minutes	7:00 am	8	Not during the past month	Not during the past month	Not during the past month	Not during the past month	Not during the past month	Not during the past month	Not during the past month	Not during the past month	Not during the past month		Not during the past month	Fairly good	Not during the past month	Not during the past month	No problem at all	Year 2	No problem at all	Only a very slight problem	No I have not, and do not want to	Yes
100	3 am	35	11:30 am	8.5	Once or twice a week	Three or more times a week	Less than once a week	Not during the past month	Not during the past month	Once or twice a week	Once or twice a week	Not during the past month	Not during the past month			Fairly good	Not during the past month	Once or twice a week	Only a very slight problem	Year 1	Somewhat of a problem	Somewhat of a problem	No I have not, and do not want to	No
101	1:30 am	15	8:45 am	7	Less than once a week	Three or more times a week	Not during the past month	Not during the past month	Once or twice a week	Less than once a week	Once or twice a week	Less than once a week	Not during the past month		Not during the past month	Fairly bad	Less than once a week	Less than once a week	Only a very slight problem	Year 1	Only a very slight problem	Only a very slight problem	No I have not, and do not want to	No
102	12:00am	30	6:45am	5	Three or more times a week	Once or twice a week	Not during the past month	Not during the past month	Not during the past month	Not during the past month	Three or more times a week	Less than once a week	Not during the past month	None	Less than once a week	Fairly good	Not during the past month	Three or more times a week	Only a very slight problem	Year 1	No problem at all	No problem at all	No I have not, and do not want to	Yes
103	1:30 am	60	8 am	5.5	Three or more times a week	Three or more times a week	Once or twice a week	Less than once a week	Less than once a week	Three or more times a week	Three or more times a week	Once or twice a week	Less than once a week	brain moving too fast	Three or more times a week	Fairly bad	Not during the past month	Not during the past month	Somewhat of a problem	Year 2	Only a very slight problem	A very big problem	No I have not, but I want to	No
